# Supplementary material for: Photoactivation of olfactory sensory neurons does not affect action potential conduction in individual trigeminal sensory axons innervating the rodent nasal cavity
Source: PLoS One. 2019 Aug 14;14(8):e0211175. doi: 10.1371/journal.pone.0211175 (PMC6693769; doi:10.1371/journal.pone.0211175)
Supplement: S1 Table — (XLSX) [file pone.0211175.s001.xlsx]

## Sheet: Panel C
	Intake raw data (Water)				Measures
	water consumption (g)	water consumption (g)	Total amount		Experiment Day	Mouse	Mouse weight (g)	Bottle side	Substance	Bottle weight (g)	Bottle weight after 24h (g)	Intake (g)	total intake (g)
Mouse					1	1	24.8	R	W	185.97	181.2	4.77	9.93
1	4.844	5.19	10.034		1	1		L	W	212.06	206.9	5.16
2	6.325	5.6	11.925		1	2	24.2	R	W	200.42	194.1	6.32	11.95
3	5.125	7.125	12.25		1	2		L	W	202.33	196.7	5.63
4	6.725	6.65	13.375		1	3	28.19	R	W	202.82	197.7	5.12	12.22
5	7.475	5.3	12.775		1	3		L	W	218.2	211.1	7.1
6	6.375	7.025	13.4		1	4	23.8	R	W	191.65	185	6.65	13.33
7	10.925	5.725	16.65		1	4		L	W	203.28	196.6	6.68
8	5.225	6.9	12.125		1	5	27.2	R	W	196.1	188.6	7.5	12.8
9	7.4	5.55	12.95		1	5		L	W	202.9	197.6	5.3
10	5.366	6.012	11.378		1	6	25.03	R	W	197	190.6	6.4	13.4
					1	6		L	W	193.8	186.8	7
Average	6.5785	6.1077	12.6862		1	7	25.08	R	W	201.7	190.8	10.9	16.6
stdev	1.70062	0.708317	1.63105		1	7		L	W	199.1	193.4	5.7
					1	8	23.39	R	W	209.6	204.4	5.2	12.1
	Legend	R = Right			1	8		L	W	202.4	195.5	6.9
		L = Left			1	9	25.96	R	W	200.2	192.8	7.4	13
		W = water			1	9		L	W	203.4	197.8	5.6
					1	10	24.18	R	W	206.9	201.5	5.4	11.4
					1	10		L	W	190	184	6

## Sheet: Panel D
	Intake raw data (PEA)				Measures
	Consumption water (g)	Consumption PEA (g)	Total amount		Experiment Day	Mouse	Mouse weight (g)	Bottle side	Substance	Bottle weight (g)	Bottle weight after 24h (g)	Intake (g)	total intake (g)
Mouse					1	1	25.2	R	W	199.5	192.3	7.2	11.4
1	7.2	4.2	11.4		1	1		L	P	215.1	210.9	4.2
2	6	5.9	11.9		1	2	24.8	R	P	189.9	184	5.9	11.9
3	7	4.7	11.7		1	2		L	W	197.4	191.4	6
4	5.9	4.5	10.4		1	3	28.8	R	W	189.3	182.3	7	11.7
5	5.5	4.5	10		1	3		L	P	195	190.3	4.7
6	5.2	5.3	10.5		1	4	24	R	W	184.3	178.4	5.9	10.4
7	5.7	4.5	10.2		1	4		L	P	191.7	187.2	4.5
8	3.8	5	8.8		1	5	27.8	R	W	206.1	200.6	5.5	10
9	4.6	6.3	10.9		1	5		L	P	195.5	191	4.5
10	6.2	6.2	12.4		1	6	25.2	R	W	209.3	204.1	5.2	10.5
					1	6		L	P	205.2	199.9	5.3
Average	5.71	5.11	10.82		1	7	25.8	R	W	215.4	209.7	5.7	10.2
st dev	0.97103	0.734098	1.00975		1	7		L	P	206.9	202.4	4.5
					1	8	24.3	R	P	210.7	205.7	5	8.8
					1	8		L	W	207.8	204	3.8
	Legend	R = Right			1	9	26.2	R	W	197.8	193.2	4.6	10.9
		L = Left			1	9		L	P	196.3	190	6.3
		W = water			1	10	23.7	R	P	210.2	204	6.2	12.4
		P = PEA (odorant)			1	10		L	W	198.5	192.3	6.2

## Sheet: Panel E
	Intake raw data (Cyclohexanone)							Measures
Mouse	Consumption water (g)	Consumption Cyclo (g)	Total amount	Consumption PEA (g)	Consumption PEA+Cyclo (g)	Total amount		Experiment Day	Mouse	Mouse weight (g)	Bottle side	Substance	Bottle weight (g)	Bottle weight after 24h (g)	Intake (g)	total intake (g)
								1	1	25.8	R	W	187.2	182.1	5.1	8.8
1	5.1	3.7	8.8	4.6	5.7	10.3		1	1		L	C	175.5	171.8	3.7
2	6.9	3.7	10.6	4.9	4.6	9.5		1	2	25	R	C	178.9	175.2	3.7	10.6
3	9.8	6.4	16.2	4.7	5.2	9.9		1	2		L	W	173.9	167	6.9
4	5.8	6.3	12.1	4.7	4.4	9.1		1	3	28.8	R	W	173.6	163.8	9.8	16.2
5	5.5	4.8	10.3	6.3	4	10.3		1	3		L	C	165.4	159	6.4
6	7.7	7	14.7	4.9	6.5	11.4		1	4	24.3	R	C	165.1	158.8	6.3	12.1
7	4.7	5.3	10	5.2	3.9	9.1		1	4		L	W	175.1	169.3	5.8
8	5.6	3.3	8.9	5.1	6.7	11.8		1	5	28.6	R	W	174.4	168.9	5.5	10.3
9	6.4	4	10.4	5.3	3.5	8.8		1	5		L	C	166.3	161.5	4.8
10	5.6	3.6	9.2	4.5	4.4	8.9		1	6	25.2	R	C	165.2	158.2	7	14.7
11	4.8	2.5	7.3	3.5	3.2	6.7		1	6		L	W	171	163.3	7.7
12	5	2.9	7.9	5	3.2	8.2		1	7	26.7	R	PC	212.6	208.7	3.9	9.1
								1	7		L	P	218.8	213.6	5.2
Average	6.075	4.45833	10.5333	4.89167	4.60833	9.5		1	8	25.9	R	P	195.7	190.6	5.1	11.8
st dev	1.40779	1.4186	2.5352	0.615709	1.14197	1.32413		1	8		L	PC	176.8	170.1	6.7
								1	9	26.1	R	P	191.6	186.3	5.3	8.8
								1	9		L	PC	212.3	208.8	3.5
	Legend	R = Right						1	10	24.2	R	P	205.7	201.2	4.5	8.9
		L = Left						1	10		L	PC	197.8	193.4	4.4
		W = water						1	11	25.4	R	P	193.7	190.2	3.5	6.7
		C = Cyclohexanone (irritant)						1	11		L	PC	204.5	201.3	3.2
		P = PEA (odorant)						1	12	26.4	R	PC	201.2	198	3.2	7.8
		PA = PEA (odorant) + Cyclo (irritant)						1	12		L	P	204.4	199.4	5
								2	1	26	R	PC	195.7	190	5.7	10.3
								2	1		L	P	198.3	193.7	4.6
								2	2	25.4	R	P	197.9	193	4.9	9.5
								2	2		L	PC	189.9	185.3	4.6
								2	3	29	R	P	194.8	190.1	4.7	9.9
								2	3		L	PC	183.2	178	5.2
								2	4	24.6	R	P	211.6	206.9	4.7	9.1
								2	4		L	PC	199.9	195.5	4.4
								2	5	29	R	PC	190	186	4	10.3
								2	5		L	P	195.4	189.1	6.3
								2	6	25.5	R	P	203.3	198.4	4.9	11.4
								2	6		L	PC	198.2	191.7	6.5
								2	7	26.7	R	W	190.7	186	4.7	10
								2	7		L	C	197.3	192	5.3
								2	8	26	R	C	191.1	187.8	3.3	8.9
								2	8		L	W	194.2	188.6	5.6
								2	9	26.5	R	C	200.9	196.9	4	10.4
								2	9		L	W	208.4	202	6.4
								2	10	24.7	R	W	216.8	211.2	5.6	9.2
								2	10		L	C	207.8	204.2	3.6
								2	11	25.7	R	C	217.6	215.1	2.5	7.3
								2	11		L	W	214.2	209.4	4.8
								2	12	26.8	R	C	201.2	198.3	2.9	7.9
								2	12		L	W	192.1	187.1	5

## Sheet: Panel F
	Intake raw data (Allyl isothiocyanate)							Measures
	Consumption water (g)	Consumption AITC (g)	Total amount	Consumption PEA (g)	Consumption PEA+AITC (g)	Total amount		Experiment Day	Mouse	Mouse weight (g)	Bottle side	Substance	Bottle weight (g)	Bottle weight after 24h (g)	Intake (g)	total intake (g)
Mouse								1	1	26.6	R	PA	205.1	202.8	2.3	9
1	4.5	2.2	6.7	6.7	2.3	9		1			L	P	202.2	195.5	6.7
2	6.6	3.6	10.2	6.1	3.2	9.3		1	2	24.8	R	A	192	188.4	3.6	10.2
3	5.2	3	8.2	4.7	3.2	7.9		1			L	W	186.8	180.2	6.6
4	5.9	3.1	9	5.2	3.7	8.9		1	3	28	R	PA	200.2	197	3.2	7.9
5	6.6	3	9.6	6.7	3.4	10.1		1			L	P	205.3	200.6	4.7
6	3.7	2.8	6.5	3.2	1.7	4.9		1	4	24.5	R	A	204.5	201.4	3.1	9
7	4.2	2	6.2	5.6	2.4	8		1			L	W	201.3	195.4	5.9
8	3.8	2.6	6.4	4.4	2.1	6.5		1	5	28.3	R	PA	199.9	196.5	3.4	10.1
9	5.1	3.1	8.2	5.1	2.9	8		1			L	P	200.6	193.9	6.7
10	4.3	3.7	8	5.2	4.8	10		1	6	25.4	R	PA	198.6	196.9	1.7	4.9
								1			L	P	204.5	201.3	3.2
Average	4.99	2.91	7.9	5.29	2.97	8.26		1	7	26.5	R	PA	207.7	205.3	2.4	8
st dev	1.02416	0.512738	1.34611	1.01435	0.855628	1.52		1			L	P	198.5	192.9	5.6
								1	8	26.4	R	A	200.4	197.8	2.6	6.4
								1			L	W	199.4	195.6	3.8
								1	9	26.2	R	A	201.8	198.7	3.1	8.2
	Legend	R = Right						1			L	W	198.6	193.5	5.1
		L = Left						1	10	24.3	R	PA	196.6	191.8	4.8	10
		W = water						1			L	P	203.3	198.1	5.2
		A = AITC (irritant)						2	1	26.8	R	A	206.4	204.2	2.2	6.7
		P = PEA (odorant)						2			L	W	194.8	190.3	4.5
		PA = PEA (odorant) + AITC (irritant)						2	2	25.9	R	PA	201.7	198.5	3.2	9.3
								2			L	P	211.4	205.3	6.1
								2	3	29.1	R	A	197.3	194.3	3	8.2
								2			L	W	196.3	191.1	5.2
								2	4	25	R	PA	197.8	194.1	3.7	8.9
								2			L	P	193.7	188.5	5.2
								2	5	29.1	R	A	201.5	198.5	3	9.6
								2			L	W	198	191.4	6.6
								2	6	25.8	R	A	206.2	203.4	2.8	6.5
								2			L	W	197.6	193.9	3.7
								2	7	27.4	R	A	202.9	200.9	2	6.2
								2			L	W	201.3	197.1	4.2
								2	8	26.2	R	PA	198.5	196.4	2.1	6.5
								2			L	P	199.8	195.4	4.4
								2	9	27	R	PA	204.1	201.2	2.9	8
								2			L	P	197.5	192.4	5.1
								2	10	25.2	R	A	201.4	197.7	3.7	8
								2			L	W	200	195.7	4.3
