# Supplementary material for: Photoactivation of olfactory sensory neurons does not affect action potential conduction in individual trigeminal sensory axons innervating the rodent nasal cavity
Source: PLoS One. 2019 Aug 14;14(8):e0211175. doi: 10.1371/journal.pone.0211175 (PMC6693769; doi:10.1371/journal.pone.0211175)
Supplement: S3 Table — (XLSX) [file pone.0211175.s003.xlsx]

## Sheet: Summary
Date	Stimulus	Unit	Latency (s)	Distance to recording electrode (mm)	Conduction velocity (m.s-1)		Heat threshold	Cooling threshold		Von Frey stimulation		PEA	Capsaicin	Menthol	Ally isothiocyanante	Cyclohexanone	Icilin	NH4Cl		Background
2017-03-03	Electrical	U4	0.027	16.64	0.616296											+
2017-04-13	Electrical	U17	0.021	11.7	0.557143
	Electrical	U18	0.026	11.57	0.445
	Electrical	U19	0.018	13.52	0.751111		39°C
2017-04-20	Electrical	U20	0.04	12.35	0.30875											+

## Sheet: Photoactivation
U4 and U19 not included for average interleaved LED-electrical stimulation was not part of the protocol for these fibres
U4					U5					U17					U18					U19					U20
Time (s)	Baseline latency (s)	Time (s)	Optogenetic co-stimulation latency (s)	Ratio	Time (s)	Baseline latency (s)	Time (s)	Optogenetic co-stimulation latency (s)	Ratio	Time (s)	Baseline latency (s)	Time (s)	Optogenetic co-stimulation latency (s)	Ratio	Time (s)	Baseline latency (s)	Time (s)	Optogenetic co-stimulation latency (s)	Ratio	Time (s)	Baseline latency (s)	Time (s)	Optogenetic co-stimulation latency (s)	Ratio	Time (s)	Baseline latency (s)	Time (s)	Optogenetic co-stimulation latency (s)	Ratio
3371.22	0.026165	3379.07	0.025965		6188.23	0.042375	6196.13	0.04223	1.00303	1603.03	0.020375	1646.94	0.02607		1603.03	0.02501	1646.94	0	1.04103	3580.21	0.01817	3592.11	0.01801		4202.34	0.0451	4206.14	0.04614
3375.22	0.02601	3382.92	0.026095		6192.23	0.041965	6208.03	0.042085	1.00507	1607.03	0.020425	1658.84	0.02616		1607.03	0.024855	1658.84	0	1.02639	3584.21	0.018065	3596.01	0.018125		4210.14	0.05016	4217.94	0.054305	1.02501
3402.33	0.026085	3386.77	0.02608		6200.13	0.041945	6219.94	0.041995	1.00563	1611.03	0.026015	1670.74	0.020485	1.00441	1611.03	0.0292	1670.74	0.02516	0.982908	3588.21	0	3599.91	0.019165		4214.14	0	4229.75	0.052875	1.01585
3406.33	0.02612	3390.62	0.02619		6204.13	0.04226	6231.84	0.04219	1.00297	1615.03	0.02042	1682.64	0.02625		1615.03	0.024875	1682.64	0	1.00248	3908.26	0.018305	3603.82	0.01819		4221.94	0.053345	4241.55	0.050765	0.979877
3410.33	0.026235	3394.48	0.025975		6212.04	0.04198	6243.74	0.04196	1.00263	1619.03	0.020435	1694.55	0.02613		1619.03	0.024715	1694.55	0	1.0226	3912.26	0	3607.72	0.01245		4225.94	0.052615	4253.35	0.051535	1.01208
3414.33	0.02601	3398.33	0.026005		6216.04	0.041765	6255.65	0.04174	0.99761	1623.03	0.02612	1706.45	0.02043		1623.03	0	1706.45	0.02498	0.955441	3916.26	0	3611.62	0.018125		4233.75	0.052125	4265.16	0.047695	0.964144
3418.33	0.02638	3494.23	0.026005		6223.94	0.04176	6267.55	0.042765	1.02615	1627.03	0.02608	1718.35	0.020685		1627.03	0	1718.35	0.025055	0.95375			3615.52	0.026415		4237.75	0.051975	4273.16	0.0505	1.00052
3422.33	0.02607	3498.14	0.026145		6227.94	0.03448	6279.45	0.04208	1.01117	1631.03	0.02118	1730.25	0.026125		1631.03	0.0252	1730.25	0	1.01971			3619.42	0.018085		4245.55	0.05221	4384.77	0.04906	1.01721
3426.33	0.0261	3502.04	0.026065		6235.84	0.04202				1635.03	0.02611	1742.16	0		1635.03	0	1742.16	0.004075				3623.33	0.0181		4249.55	0.051405	4396.57	0.04877	0.995154
3430.33	0.02598	3505.94	0.026045		6239.84	0.04211				1639.04	0.02604	1754.06	0		1639.04	0	1754.06	0.02503	1.001			3627.23	0.018105		4257.35	0.04554	4408.38	0.049205	1.00964
3434.33	0.0261	3509.84	0.02593		6247.75	0.041805				1643.04	0.02594	1765.96	0.02036	1.04921	1643.04	0	1765.96	0.02492				3631.13	0.01805		4261.36	0.05092	4420.18	0.048905	0.932945
3438.33	0.02611	3513.74	0.02631		6251.75	0.041895				1650.94	0.020365	1777.86	0.02042	1.05231	1650.94	0.025015	1777.86	0.024595				3635.03	0.018075		4269.16	0.05087	4431.98	0.05396	1.00794
3442.33	0.02603	3517.64	0.026025		6259.65	0.04182				1654.94	0.02043	1781.76	0	1.00026	1654.94	0.02507	1781.76	0.01941				3638.93	0.01821		4380.97	0.048605	4443.79	0.05295	1.01141
3446.33	0.02624	3521.55	0.02596		6263.65	0.04186				1662.84	0.02056	1785.67	0	1.00206	1662.84	0.024865	1785.67	0.019445				3642.83	0		4388.77	0.048415	4455.59	0.052375	1.00076
3450.33	0.025805	3525.45	0.026155		6271.55	0.041665				1666.84	0.02611	1789.57	0.020435	1.05308	1666.84	0	1789.57	0.027925				3646.74	0.018265		4392.77	0.048045	4467.39	0.0521	1.00667
3454.33	0.026145	3529.35	0.025965		6275.55	0.041685				1674.74	0.026115	1793.47	0	1.00283	1674.74	0	1793.47	0.01946				3650.64	0.01833		4400.57	0.048965	4479.2	0.051415	0.963459
3458.33	0.026315	3533.25	0.025945		6283.46	0.03748				1678.74	0.020395	1797.37	0.02613		1678.74	0.02508	1797.37	0				3654.54	0.01817		4404.57	0.04905	4491	0.0542	1.00231
3462.33	0.02619				6287.46	0.041615				1686.64	0.026085	1801.27	0.020505	1.05669	1686.64	0	1801.27	0.024405				3658.44	0.01822		4412.38	0.048305	4502.8	0.04103
3466.33	0.02606				6295.36	0.04183				1690.64	0.026285	1805.18	0.020415	1.05205	1690.64	0	1805.18	0.028405				3662.34	0.018235		4416.38	0.049165	4514.61	0.053125	1.01142
3470.33	0.026095				6299.36	0.042035				1698.55	0.0204	1809.08	0.026025		1698.55	0.025	1809.08	0				3666.25	0.018225		4424.18	0.04147	4526.41	0.052705	1.00625
3474.33	0.02601				6303.36	0.04183				1702.55	0.026105	1812.98	0.02058	1.06055	1702.55	0	1812.98	0.024715				3670.15	0.018455		4428.18	0.05242	4538.21	0.05174	0.987734
3478.33	0.02597				6307.36	0.041915				1710.45	0.02615	1816.88	0.02037	1.04973	1710.45	0	1816.88	0.028265				3674.05	0.0181		4435.98	0.053535	4550.02	0.053025	1.00765
3482.33	0.026115				6311.36	0.0417				1714.45	0.02614	1820.78	0.020445	1.05359	1714.45	0	1820.78	0.027815				3677.95	0.018105		4439.98	0.04609	4561.82	0.044215
3486.33	0.026115				6315.36	0.036255				1722.35	0.02631	1824.68	0		1722.35	0	1824.68	0				3681.85	0.018345		4447.79	0.05218	4573.62	0.053395	0.986786
3490.33	0.026035				6319.36	0.04192				1726.35	0.02623	1828.59	0		1726.35	0	1828.59	0.004185				3685.76	0.018355		4451.79	0.052525	4585.43	0.054915	0.986394
3537.25	0.02614				6323.36	0.04176				1734.25	0.02046	1832.49	0.02044	1.05334	1734.25	0.025055	1832.49	0.02842				3689.66	0		4459.59	0.052335	4597.23	0.05564	1.01385
3541.25	0.02619				6327.36	0.04195				1738.25	0.026185	1836.39	0.020505	1.05669	1738.25	0	1836.39	0.024655				3693.56	0		4463.59	0	4609.04	0.0549	0.992991
3545.25	0.026055				6331.36	0.041875				1746.16	0	1840.29	0		1746.16	0.01931	1840.29	0.028365				3697.46	0.018105		4471.39	0.05198	4620.84	0.054875	1.00137
3549.25	0.026275				6335.36	0.041725				1750.16	0	1844.19	0.020575	1.06029	1750.16	0.006085	1844.19	0.0245				3701.36	0.018125		4475.39	0.05153	4632.64	0.048495	1.01351
										1758.06	0.02044	1848.1	0	1.00026	1758.06	0	1848.1	0.01941				3705.26	0.01819		4483.2	0.053105	4644.45	0.053595	0.998184
										1762.06	0.020475	1852	0		1762.06	0.025005	1852	0.00495				3709.17	0.01816		4487.2	0.053625	4656.25	0.05482	0.964547
										1769.96	0	1855.9	0	1.0049	1769.96	0.00525	1855.9	0.0195				3713.07	0.01803		4495	0.054625	4668.05	0
										1773.96	0	1859.8	0		1773.96	0.019405	1859.8	0.00464				3716.97	0.018075		4499	0.053525	4679.86	0.046935
										1926.23	0	1863.7	0.02048	1.0554	1926.23	0.028275	1863.7	0.02863				3720.87	0.018335		4506.81	0.05398	4691.66	0.056285	1.01191
										1930.23	0.020635	1867.6	0		1930.23	0	1867.6	0.00446				3724.77	0		4510.81	0.05339	4703.46	0.050525	0.90506
										1934.23	0.0205	1871.51	0.020495	1.05617	1934.23	0	1871.51	0.02816				3728.68	0.018105		4518.61	0.045385	4715.27	0.05461	0.989312
										1938.23	0	1875.41	0		1938.23	0	1875.41	0.007585				3732.58	0.01803		4522.61	0.052525	4727.07	0.057065	0.990884
										1942.23	0.020405	1879.31	0.02052	1.05746	1942.23	0	1879.31	0.02841				3736.48	0.018295		4530.41	0.05261	4738.87	0.057285	1.01121
Panel H										1946.23	0	1883.21	0		1946.23	0.00521	1883.21	0.004195				3740.38	0.018145		4534.41	0.052145	4750.68	0.05606	0.996091
		Normalised Latency										1887.11	0	1.00541			1887.11	0.01951				3744.28	0.01814		4542.22	0.05197	4762.48	0.055295	0.953362
	Unit	before LED	During LED	std. dev	n	sem						1891.02	0				1891.02	0.00525				3748.18	0.01799		4546.22	0.052795	4774.28	0.056425	1.00018
	U4											1894.92	0.020515	1.0572			1894.92	0				3752.09	0.0182		4554.02	0.052395	4786.09	0.056065	1.00606
	U5	1	1.00678	0.00869175	8	0.003073						1898.82	0	1.00129			1898.82	0.01943				3755.99	0.018175		4558.02	0.05285	4797.89	0.05551	0.992846
	U17	1	1.02655	0.0280379	28	0.014019						1902.72	0.0205	1.05643			1902.72	0.028155				3759.89	0.018095		4565.82	0.052115	4809.69	0.05702	0.974035
	U18	1	1.00059	0.0310237	9	0.0103412						1906.62	0.020525	1.05772			1906.62	0				3763.79	0.01819		4569.82	0.05247	4821.5	0.058025	1.01647
	U19											1910.52	0	0.994074			1910.52	0.01929				3767.69	0.01822		4577.63	0.053785	4833.3	0.05692	1.00757
	U20	1	0.998622	0.0264789	66	0.00325933						1914.43	0.02046	1.05437			1914.43	0.028515				3771.6	0.01818		4581.63	0.054435	4845.11	0.05014	0.900382
												1918.33	0				1918.33	0.005055				3775.5	0.01814		4589.43	0.05597	4856.91	0.056005	1.00385
												1922.23	0	0.999227			1922.23	0.01939				3779.4	0.018095		4593.43	0.055375	4868.71	0.055475	0.993463
																						3783.3	0.018065		4601.23	0.054765	4880.52	0.05551	1.00027
																						3787.2	0.01809		4605.23	0.054995	4892.32	0.046085
																						3791.1	0.018215		4613.04	0.055355	4904.12	0.05561	0.996774
																						3795.01	0.01804		4617.04	0.05522	4915.93	0
																						3798.91	0		4624.84	0.04175	4927.73	0.05672	1.0023
																						3802.81	0.0181		4628.84	0.0548	4939.53	0.05662	1.00386
																						3806.71	0.018095		4636.64	0.05458	4951.34	0
																						3810.61	0.01821		4640.64	0.053855	4963.14	0.055995	1.0021
																						3814.52	0.01828		4648.45	0.05352	4974.94	0.055605	1.06559
																						3818.42	0.01826		4652.45	0.053865	4986.75	0.047255	1.02141
																						3822.32	0.018095		4660.25	0.056155	4998.55	0.056725	0.997713
																						3826.22	0.0182		4664.25	0.057515	5010.35	0.055825	1.01219
																						3830.12	0		4672.05	0.05585	5022.16	0.05617	1.01071
																						3834.03	0.0181		4676.05	0.042245	5033.96	0.0557	1.00888
																						3837.93	0.018235		4683.86	0.04106	5045.76	0
																						3841.83	0.02615		4687.86	0.05564	5057.57	0.05628	1.00635
																						3845.73	0.018195		4695.66	0.05579	5069.37	0.05544	1.00444
																						3849.63	0.018135		4699.66	0.055455	5081.18	0.05574	0.996959
																						3853.53	0.0183		4707.46	0.055825	5092.98	0.04739	1.02104
																						3857.44	0.018485		4711.46	0.04455	5104.78	0.05627	0.998093
																						3861.34	0.01819		4719.27	0.054685	5116.59	0.05675	1.00505
																						3865.24	0.018185		4723.27	0.055715	5128.39	0.05683	1.06858
																						3869.14	0.018185		4731.07	0.05739	5140.19	0.05613	0.994904
																						3873.04	0.018325		4735.07	0.05779	5152	0.04508
																						3876.95	0.018135		4742.88	0.056745	5163.8	0.05598	1.02815
																						3880.85	0.01819		4746.88	0.056555	5175.6	0.056465	1.00534
																						3884.75	0		4754.68	0.05654	5187.41	0.055605	0.990029
																						3888.65	0.01819		4758.68	0.05602
																						3892.55	0.01828		4766.48	0.058
																						3896.45	0.018295		4770.48	0.04548
																						3900.36	0		4778.29	0.041245
																						3904.26	0		4782.29	0.056415
																									4790.09	0.05541
																									4794.09	0.056045
																									4801.89	0.05538
																									4805.89	0.05644
																									4813.7	0.05834
																									4817.7	0.05874
																									4825.5	0.04081
																									4829.5	0.057085
																									4837.3	0.056815
																									4841.3	0.05617
																									4849.11	0.056085
																									4853.11	0.05529
																									4860.91	0.0556
																									4864.91	0.05598
																									4872.71	0
																									4876.71	0.05584
																									4884.52	0.055505
																									4888.52	0.055485
																									4896.32	0.055645
																									4900.32	0.042065
																									4908.12	0.055585
																									4912.12	0.055995
																									4919.93	0.056595
																									4923.93	0.040405
																									4931.73	0.056435
																									4935.73	0.056745
																									4943.53	0.056145
																									4947.53	0.05666
																									4955.34	0.056145
																									4959.34	0.0531
																									4967.14	0.0562
																									4971.14	0.055555
																									4978.95	0.05601
																									4982.95	0.048355
																									4990.75	0.056055
																									4994.75	0.041265
																									5002.55	0.056855
																									5006.55	0
																									5014.36	0.054185
																									5018.36	0.05612
																									5026.16	0.05561
																									5030.16	0.05554
																									5037.96	0.05527
																									5041.96	0.05515
																									5049.77	0.05585
																									5053.77	0
																									5061.57	0.056035
																									5065.57	0.055815
																									5073.37	0.055195
																									5077.37	0.06814
																									5085.18	0.055685
																									5089.18	0.056135
																									5096.98	0.055925
																									5100.98	0.05649
																									5108.78	0.056355
																									5112.78	0.0564
																									5120.59	0.056305
																									5124.59	0.056625
																									5132.39	0.05649
																									5136.39	0.049875
																									5144.19	0.05623
																									5148.19	0.056605
																									5156	0.055715
																									5160	0.056115
																									5167.8	0.05272
																									5171.8	0.056175
																									5179.6	0.0563
																									5183.6	0.05603
																									5191.41	0.055295

## Sheet: EOG
panel D
EOG			LED Analogue signal
Max. Amplitude (µV)	Min. Amplitude (µV)	Abs. Amplitude (µV)	Amplitude (mV)	Width (ms)
361.298	-400.116	761.414	2000	10
352.493	-392.426	744.919	2000	10
348.068	-386.124	734.192	2000	10
344.727	-388.977	733.704	2000	10
340.652	-384.735	725.388	2000	10
293.076	-427.429	720.505	2000	20
277.695	-412.476	690.17	2000	20
267.929	-403.458	671.387	2000	20
261.002	-394.043	655.045	2000	20
253.891	-388.611	642.502	2000	20
250.9	-388.26	639.16	2000	20
249.161	-384.75	633.911	2000	20
175.537	-226.517	402.054	2000	50
157.822	-211.67	369.492	2000	50
149.124	-200.592	349.716	2000	50
146.698	-198.929	345.627	2000	50
143.814	-195.358	339.172	2000	50
102.142	-128.464	230.606	2000	100
93.8263	-118.835	212.662	2000	100
89.4775	-116.241	205.719	2000	100
87.1735	-115.433	202.606	2000	100
168.472	-154.358	322.83	2000	5
197.235	-181.046	378.281	2000	5
221.207	-197.449	418.655	2000	5
235.977	-211.212	447.189	2000	5
141.525	-112.839	254.364	2000	2
148.376	-118.271	266.647	2000	2
155.334	-123.856	279.19	2000	2
285.477	-340.668	626.144	2000	10
278.275	-337.54	615.814	2000	10
