# Supplementary material for: Photoactivation of olfactory sensory neurons does not affect action potential conduction in individual trigeminal sensory axons innervating the rodent nasal cavity
Source: PLoS One. 2019 Aug 14;14(8):e0211175. doi: 10.1371/journal.pone.0211175 (PMC6693769; doi:10.1371/journal.pone.0211175)
Supplement: S4 Table — (XLSX) [file pone.0211175.s004.xlsx]

## Sheet: Summary
Date	Unit	Olfactory dura		Nasal cavity
		von Frey	avg/3 (num Stim)	von Frey	avg/3 (num Stim)		3 mech von Frey stim were applied 3 times
2018-12-04	Beispiel1b_nasociliaris	0	0	2	0.444444
		0		1
		0		1
2019-03-22	Abl_2_EthmoidalisZuerst	0	0	1	0.333333
		0		0
		0		2
2019-03-27	Abl_Nasociliaris_retrograd1	0	0	1	0.222222
		0		1
		0		0
2019-04-04	Abl_maxilliärerAstNase_retrograd1	0	0	0	0.444444
		0		2
		0		2
2019-03-22	Abl_Nasociliaris_retrograd1	0	0
		0
		0
2019-04-04	Abl_Nasociliaris_retrograd2	0	0
		0
		0
	mean		0		0.361111	paired t -test	0.00653319
	sdev		0		0.106381
	sem		0		0.0531904
	n		6		4
